# Supplementary material for: High-Quality 3D Visualization System for Light-Field Microscopy with Fine-Scale Shape Measurement through Accurate 3D Surface Data
Source: Sensors (Basel). 2023 Feb 15;23(4):2173. doi: 10.3390/s23042173 (PMC9967073; doi:10.3390/s23042173)
Supplement: Supplementary file 1 [file sensors-23-02173-s001.zip]

Archive with 10 entries (8 files):
- 1. 3D model/
- 1. 3D model/1. grass seed.mp4
- 1. 3D model/2. micro gear.mp4
- 1. 3D model/3. balsam seed.mp4
- 1. 3D model/4. fruit fly.mp4
- 2. 3D display/
- 2. 3D display/1. grass seed.mp4
- 2. 3D display/2. micro gear.mp4
- 2. 3D display/3. balsam seed.mp4
- 2. 3D display/4. fruit fly.mp4
